# Supplementary material for: Involvement of Intestinal Microbiota in Adult Neurogenesis and the Expression of Brain-Derived Neurotrophic Factor
Source: Int J Mol Sci. 2022 Dec 14;23(24):15934. doi: 10.3390/ijms232415934 (PMC9783874; doi:10.3390/ijms232415934)
Supplement: Supplementary file 1 [file ijms-23-15934-s001.zip]

Archive with 1 entries (1 files):
- ijms-2066405-supplementary.pdf
